# Supplementary material for: PSMD14‐Mediated LDHA Deubiquitination Upregulates ACLY Expression via H3K18 Lactylation to Promote Lipid Synthesis and Pancreatic Cancer Progression
Source: Adv Sci (Weinh). 2025 Oct 6;12(44):e05762. doi: 10.1002/advs.202505762 (PMC12667490; doi:10.1002/advs.202505762)
Supplement: Supplementary file 6 — Supporting Information [file ADVS-12-e05762-s002.xlsx]

## Sheet: Sheet1
Supplementary Table 5 Primary antibodies used in this study.
Name	Source	Identifier	Dilution
PSMD14	Proteintech	12059-1-AP	1：500
LDHA	Proteintech	19987-1-AP	1：6000
ACLY	HUABIO	ET1609-37	1：1000
HA tag	Proteintech	51064-2-AP	1：5000
Flag tag	Proteintech	20543-1-AP	1：50000
MYC tag	Proteintech	60003-2-Ig	1：6000
α-Tubulin	Proteintech	66031-1-Ig	1：50000
Histone H3	HUABIO	ET1701-64	1：20000
Histone H4	Proteintech	16047-1-AP	1：500
Pan Kla	Jingjie	PTM-1401RM	1：500
H3K18la	Jingjie	PTM-1406RM	1：1000
H3K9la	Jingjie	PTM-1419RM	1：1000
H3K27la	Jingjie	PTM-1428	1：2000
H4K12a	Jingjie	PTM-1411RM	1：1000
PCNA	Proteintech	10205-2-AP	1：20000
Ki67	Proteintech	28074-1-AP	1：3000
